# Supplementary material for: Modifiable Risk Factors for Dementia Among Migrants, Refugees and Asylum Seekers in Australia: A Systematic Review
Source: J Immigr Minor Health. 2023 Jan 18;25(3):692–711. doi: 10.1007/s10903-022-01445-2 (PMC10212820; doi:10.1007/s10903-022-01445-2)
Supplement: Supplementary file 2 — Supplementary file2 (XLSX 23 kb) [file 10903_2022_1445_MOESM2_ESM.xlsx]

## Sheet: Table S1
#	Section/topic	Checklist item	Reported on page #
	TITLE
1	Title	Identify the report as a systematic review, meta-analysis, or both.	1
	ABSTRACT
2	Structured summary	Provide a structured summary including, as applicable: background; objectives; data sources; study eligibility criteria, participants, and interventions; study appraisal and synthesis methods; results; limitations; conclusions and implications of key findings; systematic review registration number.	2
	INTRODUCTION
3	Rationale	Describe the rationale for the review in the context of what is already known.	3 - 4
4	Objectives	Provide an explicit statement of questions being addressed with reference to PICOS.	4
	METHODS
5	Protocol and registration	Indicate if a review protocol exists, if and where it can be accessed (e.g., Web address), and, if available, provide registration information including registration number.	6 - 7
6	Eligibility criteria	Specify study characteristics (e.g., PICOS, length of follow-up) and report characteristics (e.g., years considered, language, publication status) used as criteria for eligibility, giving rationale.	6
7	Information sources	Describe all information sources (e.g., databases with dates of coverage, contact with study authors to identify additional studies) in the search and date last searched.	6
8	Search	Present full electronic search strategy for at least one database, including any limits used, such that it could be repeated.	6
9	Study selection	State the process for selecting studies (i.e., screening, eligibility, included in systematic review, and, if applicable, included in the meta-analysis).	6
10	Data collection process	Describe method of data extraction from reports (e.g., piloted forms, independently, in duplicate) and any processes for obtaining and confirming data from investigators.	6
11	Data items	List and define all variables for which data were sought (e.g., PICOS, funding sources) and any assumptions and simplifications made.	6
12	Risk of bias in individual studies	Describe methods used for assessing risk of bias of individual studies (including specification of whether this was done at the study or outcome level), and how this information is to be used in any data synthesis.	6
13	Summary measures	State the principal summary measures (e.g., risk ratio, difference in means).	6
14	Synthesis of results	Describe the methods of handling data and combining results of studies, if done, including measures of consistency (e.g., I2) for each meta-analysis.	7
15	Risk of bias across studies	Specify any assessment of risk of bias that may affect the cumulative evidence (e.g., publication bias, selective reporting within studies).	7
16	Additional analyses	Describe methods of additional analyses (e.g., sensitivity or subgroup analyses, meta-regression), if done, indicating which were pre-specified.
	RESULTS
17	Study selection	Give numbers of studies screened, assessed for eligibility, and included in the review, with reasons for exclusions at each stage, ideally with a flow diagram.	8
18	Study characteristics	For each study, present characteristics for which data were extracted (e.g., study size, PICOS, follow-up period) and provide the citations.	8 - 12
19	Risk of bias within studies	Present data on risk of bias of each study and, if available, any outcome level assessment (see item 12).	8 - 12
20	Results of individual studies	For all outcomes considered (benefits or harms), present, for each study: (a) simple summary data for each intervention group (b) effect estimates and confidence intervals, ideally with a forest plot.	8 - 12
21	Synthesis of results	Present results of each meta-analysis done, including confidence intervals and measures of consistency.	8 - 12
22	Risk of bias across studies	Present results of any assessment of risk of bias across studies (see Item 15).	8 - 12
23	Additional analysis	Give results of additional analyses, if done (e.g., sensitivity or subgroup analyses, meta-regression [see Item 16]).
	DISCUSSION
24	Summary of evidence	Summarize the main findings including the strength of evidence for each main outcome; consider their relevance to key groups (e.g., healthcare providers, users, and policy makers).	13 - 18
25	Limitations	Discuss limitations at study and outcome level (e.g., risk of bias), and at review-level (e.g., incomplete retrieval of identified research, reporting bias).	18
26	Conclusions	Provide a general interpretation of the results in the context of other evidence, and implications for future research.	19
	FUNDING
27	Funding	Describe sources of funding for the systematic review and other support (e.g., supply of data); role of funders for the systematic review.	20

## Sheet: Table S2
Study #	Study	Year	1. Was the research question or objective in this paper clearly stated?	2. Was the study population clearly specified and defined?	3. Was the participation rate of eligible persons at least 50%?	4. Were all the subjects selected or recruited from the same or similar populations (including the same time period)? Were inclusion and exclusion criteria for being in the study prespecified and applied uniformly to all participants?	5. Was a sample size justification, power description, or variance and effect estimates provided?	6. For the analyses in this paper, were the exposure(s) of interest measured prior to the outcome(s) being measured?	7. Was the timeframe sufficient so that one could reasonably expect to see an association between exposure and outcome if it existed?	8. For exposures that can vary in amount or level, did the study examine different levels of the exposure as related to the outcome (e.g., categories of exposure, or exposure measured as continuous variable)?	9. Were the exposure measures (independent variables) clearly defined, valid, reliable, and implemented consistently across all study participants?	10. Was the exposure(s) assessed more than once over time?	11. Were the outcome measures (dependent variables) clearly defined, valid, reliable, and implemented consistently across all study participants?	12. Were the outcome assessors blinded to the exposure status of participants?	13. Was loss to follow-up after baseline 20% or less?	14. Were key potential confounding variables measured and adjusted statistically for their impact on the relationship between exposure(s) and outcome(s)?
1	Almeida	2010	Y	N	Y	Y	Y	N	Y	N	Y	N	Y	N	N	Y
2	Astell-Burt	2013	Y	N	N	Y	Y	N	Y	N	Y	N	Y	N	N	Y
3	Bilal	2020	Y	N	Y	Y	N	NA	NA	N	Y	NA	Y	N	NA	N
4	Brock	2001	Y	N	Y	Y	N	NA	NA	N	Y	NA	Y	N	NA	N
5	Caperchione	2011	Y	N	NR	Y	N	NA	NA	N	Y	NA	Y	N	NA	Y
6	Cerin	2019	Y	N	NR	Y	N	NA	NA	Y	Y	NA	Y	N	NA	N
7	Chen	2019	Y	Y	Y	Y	N	N	Y	Y	Y	N	Y	N	N	Y
8	Chen	2017	Y	Y	Y	Y	N	N	Y	Y	Y	N	Y	N	N	Y
10	Chou	2007	Y	Y	Y	Y	Y	N	Y	Y	Y	N	Y	N	N	Y
11	Christopoulou	2014	Y	N	NR	Y	N	N	Y	N	Y	N	Y	N	NR	N
12	Dassanayake	2011	Y	N	NR	Y	N	NA	NA	N	Y	NA	Y	N	NA	Y
13	Drummond	2010	Y	N	Y	Y	Y	NA	NA	N	Y	NA	Y	N	NA	N
14	El Masri	2019	Y	Y	N	Y	N	NR	Y	N	Y	N	Y	N	N	Y
15	Feng	2014	Y	N	N	Y	Y	NR	Y	N	Y	N	Y	N	N	Y
16	Gallegos	2019	Y	Y	NR	Y	N	N	Y	N	Y	N	Y	N	N	Y
17	Gholizadeh	2009	Y	N	NR	Y	Y	NA	NA	Y	Y	NA	Y	N	NA	N
18	Goh	2010	Y	Y	NR	Y	Y	NA	NA	Y	Y	N	Y	N	NR	N
19	Guo	2015	Y	Y	N	Y	Y	N	Y	Y	Y	N	Y	N	NR	Y
20	Hamrah	2020	Y	Y	Y	Y	N	NA	NA	Y	Y	NA	Y	N	NA	N
21	Hauck	2010	Y	Y	NR	Y	Y	N	Y	Y	Y	N	Y	N	NR	N
22	Hodge	2004	Y	N	Y	Y	Y	N	Y	N	Y	N	Y	N	NR	Y
23	Ibiebele	2000	Y	N	Y	Y	Y	NA	NA	N	Y	NA	Y	N	NA	Y
24	Jarallah	2019	Y	N	Y	Y	Y	N	Y	Y	Y	N	Y	N	N	Y
25	Jatrana	2014	Y	N	NR	Y	Y	N	Y	N	Y	N	Y	N	NR	Y
26	Jiang	2017	Y	N	Y	Y	N	N	NA	N	Y	NA	Y	N	NA	Y
27	Jin	2017	Y	Y	N	Y	Y	N	Y	Y	Y	N	Y	N	N	Y
28	Jin	2017	Y	N	N	Y	Y	N	Y	N	Y	N	Y	N	N	Y
29	Joshi	2017	Y	Y	NR	Y	N	N	Y	Y	Y	N	Y	N	NR	N
30	Kang	2020	Y	Y	NR	Y	N	N	Y	Y	Y	N	Y	N	N	Y
31	Kartal	2019	Y	Y	NR	Y	Y	N	NA	Y	Y	NA	Y	N	NA	N
32	Kiropoulos	2011	Y	N	NR	Y	Y	N	Y	Y	Y	N	Y	Y	Y	Y
33	Kiropoulos	2004	Y	Y	NR	Y	Y	NA	NA	Y	Y	NA	Y	N	NA	Y
34	Liddell	2013	Y	N	Y	Y	N	NA	NA	Y	Y	NA	Y	N	NA	N
35	Lies	2019	Y	N	NR	Y	Y	N	Y	N	Y	N	Y	N	NR	N
36	Lin	2016	Y	N	NR	Y	N	NA	NA	N	Y	NA	Y	N	NA	Y
37	Lumley	2018	Y	Y	Y	Y	Y	NA	NA	N	Y	NA	Y	N	NA	N
38	Maldari	2019	Y	N	NR	Y	N	NA	NA	N	Y	NA	Y	N	NA	N
39	Maneze	2018	Y	Y	NR	Y	N	NA	NA	N	Y	NA	Y	N	NA	N
40	May	2014	Y	N	NR	Y	Y	NA	NA	N	Y	NA	Y	N	NA	N
41	Meng	2014	Y	N	NR	Y	Y	NA	NA	Y	Y	NA	Y	N	NA	N
42	Menigoz	2016	Y	N	NR	Y	N	N	Y	Y	Y	N	Y	N	NR	Y
43	Momartin	2004	Y	N	Y	Y	N	NA	NA	N	Y	NA	Y	N	NA	N
44	Nickerson	2018	Y	N	Y	Y	Y	N	Y	N	Y	N	Y	N	NR	N
45	Oei	2005	Y	N	Y	Y	Y	NA	NA	Y	Y	NA	Y	N	NA	N
46	Pasupuleti	2016	Y	N	NR	Y	Y	Y	Y	N	Y	N	Y	N	NR	N
47	Perusco	2010	Y	N	Y	Y	Y	NA	NA	N	Y	NA	Y	N	NA	Y
48	Ponsford	2020	Y	N	N	Y	Y	Y	Y	N	Y	Y	Y	N	NR	N
49	Renzaho	2014	Y	N	N	Y	Y	NA	NA	N	Y	NA	Y	N	NA	Y
50	Renzaho	2011	Y	N	NR	Y	N	NA	NA	Y	Y	NA	Y	N	NA	N
51	Rowe	2020	Y	Y	N	Y	N	NA	NA	Y	Y	NA	Y	N	NA	Y
53	Sahle	2020	Y	Y	Y	Y	N	NA	NA	Y	Y	NA	Y	N	NA	Y
54	Saltapidas	2007	Y	N	NR	Y	N	NA	NA	N	Y	NA	Y	N	NA	N
55	Sanchez	2020	Y	N	NR	Y	N	N	NA	N	Y	N	Y	N	NA	N
56	Sarich	2015	Y	N	Y	Y	N	N	Y	N	Y	N	Y	N	N	Y
57	Schweitzer	2011	Y	N	NR	Y	Y	NA	NA	N	Y	NA	Y	N	NA	N
58	Schweitzer	2018	Y	N	NR	Y	Y	NA	NA	N	Y	NA	Y	N	NA	N
59	Shamshirgaran	2013	Y	N	NR	Y	Y	N	Y	N	Y	N	Y	N	NR	Y
60	Shamshirgaran	2015	Y	N	N	Y	N	N	Y	N	Y	N	Y	N	NR	Y
61	Shamshirgaran	2019	Y	N	NR	Y	N	N	Y	N	Y	N	Y	N	NR	Y
62	Silove	2010	Y	N	Y	Y	Y	NA	NA	N	Y	NA	Y	N	NA	N
63	Silove	2007	Y	Y	NR	Y	Y	NA	NA	N	Y	NA	Y	N	NA	Y
64	Slewa-Younan	2020	Y	Y	NR	Y	Y	NA	NA	N	Y	NA	Y	N	NA	N
65	Slewa-Younan	2014	Y	Y	NR	Y	N	NA	NA	N	Y	NA	Y	N	NA	N
66	Slewa‑Younan	2017	Y	Y	NR	Y	N	NA	NA	N	Y	NA	Y	N	NA	N
67	Stanaway	2020	Y	Y	Y	Y	N	N	Y	N	Y	N	Y	N	NR	Y
68	Stanaway	2011	Y	Y	N	Y	N	N	Y	N	Y	NA	Y	N	NA	Y
69	Steel	2004	Y	Y	Y	Y	N	NA	NA	N	Y	NA	Y	N	NA	Y
70	Straiton	2014	Y	Y	N	Y	N	N	N	N	Y	N	Y	N	N	Y
71	Tan	2013	Y	Y	NR	Y	N	N	N	N	Y	N	Y	N	NR	Y
72	Tang	2009	Y	Y	NR	Y	N	NA	NA	N	Y	NA	Y	N	NA	N
73	Taylor	2018	Y	Y	Y	Y	N	NA	NA	N	Y	NA	Y	N	NA	Y
74	Tran	2015	Y	Y	N	Y	N	N	Y	Y	Y	N	Y	N	N	Y
75	Tran	2014	Y	Y	N	Y	Y	N	Y	Y	Y	N	Y	N	N	Y
76	Vromans	2020	Y	Y	NR	Y	N	N	N	N	Y	N	Y	N	N	N
77	Weber	2010	Y	Y	Y	Y	N	N	N	N	Y	N	Y	N	NR	Y
78	Wu	2020	Y	Y	NR	Y	Y	N	Y	N	Y	N	Y	N	N	Y
79	Wyk	2012	Y	Y	NR	Y	Y	NA	NA	N	Y	NA	Y	N	NA	N

## Sheet: Table S3
Study #	Study	Year	1. Was the study described as randomized, a randomized trial, a randomized clinical trial, or an RCT?	2. Was the method of randomization adequate (i.e., use of randomly generated assignment)?	3. Was the treatment allocation concealed (so that assignments could not be predicted)?	4. Were study participants and providers blinded to treatment group assignment?	5. Were the people assessing the outcomes blinded to the participants' group assignments?	6. Were the groups similar at baseline on important characteristics that could affect outcomes (e.g., demographics, risk factors, co-morbid conditions)?	7. Was the overall drop-out rate from the study at endpoint 20% or lower of the number allocated to treatment?	8. Was the differential drop-out rate (between treatment groups) at endpoint 15 percentage points or lower?	9. Was there high adherence to the intervention protocols for each treatment group?	10. Were other interventions avoided or similar in the groups (e.g., similar background treatments)?	11. Were outcomes assessed using valid and reliable measures, implemented consistently across all study participants?	12. Did the authors report that the sample size was sufficiently large to be able to detect a difference in the main outcome between groups with at least 80% power?	13. Were outcomes reported or subgroups analyzed prespecified (i.e., identified before analyses were conducted)?	14. Were all randomized participants analyzed in the group to which they were originally assigned, i.e., did they use an intention-to-treat analysis?
9	Choi	2012	Y	Y	Y	N	N	Y	N	Y	Y	NR	Y	Y	NA	Y
52	Kiropoulos	2012	Y	Y	Y	N	N	Y	N	Y	Y	NR	Y	Y	NA	Y
